# Supplementary material for: A multi-center cross-sectional investigation of BRAF V600E mutation in Ameloblastoma
Source: PeerJ. 2025 Apr 3;13:e19137. doi: 10.7717/peerj.19137 (PMC11972564; doi:10.7717/peerj.19137)
Supplement: Supplemental Information 1 [file peerj-13-19137-s001.zip]

Archive with 60 entries (60 files):
- MU-AM83.ab1
- MU-AM1.ab1
- MU-AM2.ab1
- MU-AM3.ab1
- MU-AM5.ab1
- MU-AM6.ab1
- MU-AM7.ab1
- MU-AM8.ab1
- MU-AM9.ab1
- MU-AM10.ab1
- MU-AM11.ab1
- MU-AM13.ab1
- MU-AM15.ab1
- MU-AM16.ab1
- MU-AM17.ab1
- MU-AM20.ab1
- MU-AM21.ab1
- MU-AM22.ab1
- MU-AM23.ab1
- MU-AM25.ab1
- MU-AM26.ab1
- MU-AM27.ab1
- MU-AM28.ab1
- MU-AM31.ab1
- MU-AM32.ab1
- MU-AM33.ab1
- MU-AM36.ab1
- MU-AM37.ab1
- MU-AM38.ab1
- MU-AM40.ab1
- MU-AM41.ab1
- MU-AM43.ab1
- MU-AM44.ab1
- MU-AM45.ab1
- MU-AM46.ab1
- MU-AM47.ab1
- MU-AM48.ab1
- MU-AM51.ab1
- MU-AM53.ab1
- MU-AM55.ab1
- MU-AM56.ab1
- MU-AM57.ab1
- MU-AM58.ab1
- MU-AM61.ab1
- MU-AM62.ab1
- MU-AM63.ab1
- MU-AM64.ab1
- MU-AM67.ab1
- MU-AM68.ab1
- MU-AM69.ab1
- MU-AM70.ab1
- MU-AM71.ab1
- MU-AM72.ab1
- MU-AM73.ab1
- MU-AM74.ab1
- MU-AM75.ab1
- MU-AM76.ab1
- MU-AM77.ab1
- MU-AM80.ab1
- MU-AM81.ab1
